# Supplementary material for: Full-Length Multi-Barcoding: DNA Barcoding from Single Ingredient to Complex Mixtures
Source: Genes (Basel). 2019 May 7;10(5):343. doi: 10.3390/genes10050343 (PMC6562688; doi:10.3390/genes10050343)
Supplement: Supplementary file 1 [file genes-10-00343-s001.zip]

Archive with 4 entries (4 files):
- Table S1. Information of universal primers and tag-primers.pdf
- Table S2. Distribution of amplicons in different sequencing Cells and their corresponding tag-primers pairs.pdf
- Table S3. Species identifying results on Ophiopogon japonicus by FLMB.pdf
- Table S4. Validation of different locus between two types of Ophiopogon japonicus in psbA-trnH region.pdf
